# Supplementary material for: A Multicenter, Randomized, Single-Blind Trial Evaluating a Multi-Porous Urethral Catheter with Continuous Local Ropivacaine Infusion for the Reduction of Postoperative Catheter-Related Bladder Discomfort
Source: J Clin Med. 2025 Jun 13;14(12):4215. doi: 10.3390/jcm14124215 (PMC12194525; doi:10.3390/jcm14124215)
Supplement: Supplementary file 1 [file jcm-14-04215-s001.zip]

Archive with 1 entries (1 files):
- jcm-3667467-supplementary.pdf
